# Supplementary material for: Gambling Disorder in Parkinson’s Disease: A Scoping Review on the Challenge of Rehabilitation Strategies
Source: J Clin Med. 2025 Jan 23;14(3):737. doi: 10.3390/jcm14030737 (PMC11818531; doi:10.3390/jcm14030737)
Supplement: Supplementary file 1 [file jcm-14-00737-s001.zip]

Archive with 1 entries (1 files):
- jcm-3409591-File S1.pdf
